# Supplementary material for: Involvement of Palliative Care in Malignant Pleural Mesothelioma Patients and Associations with Survival and End-of-Life Outcomes
Source: Curr Oncol. 2024 Feb 14;31(2):1028–34. doi: 10.3390/curroncol31020076 (PMC10888381; doi:10.3390/curroncol31020076)
Supplement: Supplementary file 1 [file curroncol-31-00076-s001.zip]

Archive with 1 entries (1 files):
- curroncol-2645669-supplementary.pdf
